# Supplementary material for: Prognostic Risk Model and Tumor Immune Environment Modulation of m5C-Related LncRNAs in Pancreatic Ductal Adenocarcinoma
Source: Front Immunol. 2021 Dec 8;12:800268. doi: 10.3389/fimmu.2021.800268 (PMC8692582; doi:10.3389/fimmu.2021.800268)
Supplement: Supplementary file 4 [file Table_1.xlsx]

## Sheet: Sheet1
				Table.1 All the primers sequences used in the qRT-PCR experiments.
				LncRNAs	Ensemble IDs
				AC022098.1	ENSG267169	AC022098.1-F	CTGGGCAACATAACAAGACCTCA
						AC022098.1-R	AATACAGGAGCCACTTGTCACAC
				AL031775.1	ENSG272345	AL031775.1-F	CCTCCAGCTTTCATTTAATCTCC
						AL031775.1-R	ACCTTTCTTATACCTCCTAGCCAT
				AC005332.6	ENSG278730	AC005332.6-F	GTCACTTGCACATAGGTCTCG
						AC005332.6-R	GATTGAAAGACTTAGCCTACACC
				AC096733.3	ENSG273472	AC096733.3-F	ATTTCATCTGTTCGCTTCCTACCG
						AC096733.3-R	AGATTCTTCTTGGCCTCTCCGTA
				AC025165.1	ENSG224713	AC025165.1-F	CTCATCCTTGGTTCAGCCCGTTC
						AC025165.1-R	CTTTCACTCAAGGGGCATTCGTT
				CASC8	ENSG246228	CASC8-F	GTTTAAGTAGCCGATTGCTCT
						CASC8-R	TATGTTTCTTGTTTTCCCCGTTG
				AC009974.1	ENSG272555	AC009974.1-F	ACCACAGGAATTTCTAAGGCAAC
						AC009974.1-R	GATGAATTCTGTGCCAACCCTC
				PAN3-AS1	ENSG261485	PAN3-AS1-F	AGAACTACTGGACCGATTACGCTA
						PAN3-AS1-R	TTCATAACAGCGATCTGCCGTTT
